# Supplementary material for: Effects of bilateral and unilateral mental practice on actual motor performance and event-related desynchronization
Source: PLoS One. 2026 May 29;21(5):e0325860. doi: 10.1371/journal.pone.0325860 (PMC13221013; doi:10.1371/journal.pone.0325860)
Supplement: S1 File — This ZIP archive contains the minimal dataset in CSV format underlying the results reported in this article. (ZIP) [file pone.0325860.s001.zip]

Archive with 1 entries (1 files):
- minimal_dataset.csv
