# Supplementary material for: Effects of bilateral and unilateral mental practice on actual motor performance and event-related desynchronization
Source: PLoS One. 2026 May 29;21(5):e0325860. doi: 10.1371/journal.pone.0325860 (PMC13221013; doi:10.1371/journal.pone.0325860)
Supplement: S1 File — This ZIP archive contains the minimal dataset in CSV format underlying the results reported in this article. (ZIP) [file pone.0325860.s001.zip › minimal_dataset.csv]

participant_id	group	Left_improvement_score_1st_block	Left_improvement_score_2nd_block	Bilateral_improvement_score_1st_block	Bilateral_improvement_score_2nd_block	ERD_C3_1st_block_1set	ERD_C3_1st_block_2set	ERD_C3_1st_block_3set	ERD_C3_1st_block_4set	ERD_C3_1st_block_5set	ERD_C3_1st_block_6set	ERD_C3_1st_block_7set	ERD_C3_1st_block_8set	ERD_C3_2nd_block_1set	ERD_C3_2nd_block_2set	ERD_C3_2nd_block_3set	ERD_C3_2nd_block_4set	ERD_C3_2nd_block_5set	ERD_C3_2nd_block_6set	ERD_C3_2nd_block_7set	ERD_C3_2nd_block_8set	ERD_C4_1st_block_1set	ERD_C4_1st_block_2set	ERD_C4_1st_block_3set	ERD_C4_1st_block_4set	ERD_C4_1st_block_5set	ERD_C4_1st_block_6set	ERD_C4_1st_block_7set	ERD_C4_1st_block_8set	ERD_C4_2nd_block_1set	ERD_C4_2nd_block_2set	ERD_C4_2nd_block_3set	ERD_C4_2nd_block_4set	ERD_C4_2nd_block_5set	ERD_C4_2nd_block_6set	ERD_C4_2nd_block_7set	ERD_C4_2nd_block_8set
1	BL	3.5	1	3.5	3.25	-12.41827	-0.7576716	-3.54915	-6.47035	-11.11691	-13.080544	-5.6595848	-7.7274	-6.228212	2.797075	0.692086	-10.8272	-3.38379	-8.72711	3.907023	-6.01054	-10.32731	-16.427909	-22.5734	-22.7293	-22.0812	-12.23653	-15.48711	-17.31779	-18.75098	-3.904667	-13.88337	-19.87161	-24.21296	-24.22539	-16.3147	-14.98971
2	BL	4	1.5	3.25	1.5	-14.3190222	-27.50848	-10.60328	-10.8972	-1.73761	-2.3993	-4.42611	9.7723	-16.89399	8.288444	11.7846252	-5.96582	7.446389	-0.686989	0.509512	-6.94903	4.9954	-20.51837	-11.04939	-14.86218	-1.69308	6.387133	3.68048	3.652212	-3.29602	5.787737	2.34978	8.657157	1.56477	7.6258	5.3311	-2.13716
3	BL	2	1.5	4.75	0.5	-21.39602	-32.32535	-23.7255	-23.26695	-26.228448	-31.0716	-24.93363	-31.1139	-27.6755	-30.07134	-27.8076	-24.523	-26.08976	-21.1462	-25.690975	-27.81577	-34.20272	-26.74324	-19.98338	-25.6933388	-21.40187	-27.8373	-36.76577	-23.73752	-22.67892687	-26.27414	-25.49228	-13.09128	-32.04507	-21.613499	-24.92075	-32.52388
4	BL	2	3.5	4.25	2.5	-22.6398	-36.42051	-24.27557	-12.39331	-17.749933	-20.284273	-17.69521	-18.981983	-27.810214	-19.507717	-28.31776	-26.93159	-6.37313	-21.7953095	-23.53353	-37.20173	-2.51594	-12.06249	-5.12833	0.627133	-6.09985	-23.6362	-4.20815	-3.191775	-3.97944	-8.39917	-1.65293	-9.343322	-18.72882	-14.85581	-22.72404	-12.662973
5	BL	5.5	4	3.75	4	-11.5505696	-4.2316	-9.56585	-5.71997	-5.74563	-1.6678	8.35077	5.975268	-10.726246	1.51879	-5.70993	4.924235	-4.64282	-0.88228	0.88153	4.02875	-18.11251	-12.8752	-16.56355	-3.190406	-21.0425307	-13.70313	-8.478032	-11.66026	-17.387807	-18.31805	-17.246072	-13.6067	-10.618367	-13.804887	-14.95606	-8.722935
6	BL	1	3	0.25	1.75	-35.8641	-24.597449	-17.95275	-12.61461	-18.92277	-18.74174	-26.5887	-1.63981	-25.33662	-7.58453	-19.7681	-3.479649	-6.52705	-22.512659	-20.49057	-6.08005	-11.437074	-11.85479	-5.2524056	-5.05499	-4.09158	-0.72427	-1.7213	3.43875	2.679799	-5.580225	-2.799776	-1.87292	2.22293	0.256256	-1.601738	2.238157
7	BL	1.5	-0.5	2	0.5	-7.363773	-6.964273	-14.4799	-12.8127	-12.39326	-2.61092	-6.72737	-5.62655	-2.12971	2.344685	-3.057422	-14.75825	-9.65893	-14.1076	-6.825297	-5.33045	-29.02696	-25.79895	-32.15107	-37.8218	-22.37741	-20.57514	-26.41917	-34.9967	-19.14361	-19.726024	-25.06829	-24.2199	-24.37527	-28.74407	-8.08155	-23.85021
8	BL	-0.5	3	-0.75	3.25	-0.56361	-4.74236	-1.36366	3.64819	-1.49433	2.93453	0.21001	2.767105	4.40923	6.04319	0.36279	4.62698	-0.92726	-1.038064	0.75046	2.041454	6.858139	1.469806	2.281626	5.191439	5.390331	-1.71192	3.07395	5.350673	3.22362	4.08937	-0.49726	0.570081	-3.34198	6.38777	1.44472	4.484805
9	BL	2	2	3	0.5	-17.03628	-24.63282	-18.35851	-5.20664	-8.69507	-13.42879	-13.43958	-17.740184	-19.594393	-25.4738	5.56956	-5.15465	-13.12885	-16.45444	-26.80847	-10.411994	-31.40904	-37.6775	-16.393905	-17.76113	-18.47709	-16.59691	-9.19347	-23.02946	-28.23512	-22.830712	-22.129037	-21.28786	-17.882913	-13.902504	-12.88164	-23.16663
10	BL	2.5	2	2	2.5	-33.96248	-6.17869	-14.418076	-21.71412	-16.96061	-29.331318	-20.764487	-14.12100913	-19.10216	-26.38064	-16.592959	-19.58315	-18.342393	-25.860798	-19.49566	-12.232782	-25.56997	-22.63319	-28.75868	-17.647208	-14.1591	-27.7653	-28.013194	-21.969636	-27.60306	-15.474755	-29.58356	-24.3496	-10.82977	-25.01768	-10.6327	-23.69271
11	BL	5	1.5	5.5	3.5	-20.16868	-24.56406	-15.23196	-30.30866	-11.001216	-27.507706	-8.24913	-28.16793	-8.299588	-7.05833	-12.98068	-17.68797	-15.29852	-6.56092	-8.93015	0.71638	-30.26073	-24.31925	-21.74523	-32.8231	-12.67868	-26.8284	-26.75824	-26.97134	-16.83541	-22.85932	-30.69215	-31.939733	-20.45447	-18.1058	-36.23132	-21.605756
12	BL	2.5	5	4.75	3	-24.421731	-22.314711	-15.25068	-29.1933	-32.81344	-21.904262	-32.25602	-27.502673	-25.08071	-34.25279	-13.89134	-29.13237	-20.29938	-20.345308	-33.71061	-34.73849	-24.89059	-31.67532	-35.6385	-34.9072	-19.675008	-36.5092	-34.2913	-30.445866	-45.9934	-34.13667	-31.68756	-24.209964	-33.103	-21.76183	-22.256	-29.173771
13	BL	-3.5	4.5	-0.75	3.75	-36.4523	-28.26575	-13.48803	-23.499354	-5.116642	-22.730108	-22.57422	-19.50378	-23.88136	-18.331723	-21.45597	-16.49769	-21.65009	-7.552163	-17.856623	-21.59799	-40.2568	-31.73991	-19.94757	-15.337708	2.03322	-2.05532	-33.159152	-19.7150422	-8.1274346	-20.40854	-18.257521	-6.73367	-24.80128	-7.73611	-9.851337	-5.9086
14	BL	2	2	5.25	1	-42.98009	-47.1366	-38.66538	-51.9906	-44.1934	-54.3176	-49.2951	-43.5017	-45.8459	-40.39179	-39.58241	-44.4609	-51.7011	-45.9348	-40.8315	-48.3563	-35.24633	-38.0962	-41.3929	-20.44873	-38.4085	-32.909863	-42.6336	-35.48563	-39.7696	-43.1547	-40.489	-39.2041	-39.2952	-39.1153	-40.91752	-35.430151
15	BL	3.5	-0.5	1.75	2.25	-19.468368	-13.6256	-11.371458	-21.19374	-11.38648	-12.84703	-13.74658	-23.44805	-14.66769	-5.5736	-4.4127589	-11.10972	-10.02986	-8.625354	-6.569687	-16.00232	-4.40571	-13.06669	-15.036323	-2.68468	-2.7364	-8.80649	-8.41409	-12.32544	-12.6986	-14.84742	-11.65604	-5.48944	-0.06469	-7.049354	-10.81826	1.803001
16	BL	0	1.5	0.5	1.75	-13.70618	-22.43946	7.34832	-5.239156	-13.050984	-8.16014	-9.909449	-3.7515	0.113311	-0.79259	-6.43262	-7.083921	4.92702	-4.104543	6.19984	-3.0428	-24.895847	-33.1375	-16.493871	-11.71758	-19.028345	-7.047425	-3.189296	-7.651751	-9.1317011	-19.08642	-11.31623	-10.427928	-15.589844	-6.57045	-5.95844	-6.48904
17	BL	5	-1	3.5	0.75	-24.27803	-3.55129	-21.58644	-10.476425	-29.188	-20.069144	-32.21196	-5.967022	-21.95332	-13.38198	-7.29441	-11.22145	-14.49427	-9.9267	-8.71136	-3.768812	-21.5489	0.1245178	-18.43906	-11.863073	-21.42501	-0.05616	-20.9083	-10.49276	-2.234337	2.6702	-9.798669	-7.70681	-13.874511	-5.218608	4.89384	0.33207
18	BL	4	1.5	2.5	2.25	-23.78705	-13.73464	-10.73538	-20.91091	-13.15045	-22.007473	-12.994841	-1.9748	-8.14389	-6.27111	-28.58573	-23.041421	-22.927874	-8.00235	-9.23733	-8.7472	-24.68081	-28.7666	-22.28383	-17.8241	-29.16912	-13.48994	-23.96396	-9.05223	-17.804147	-16.70889	-26.45397	-9.47119	-8.19912	-17.892713	-18.27515	-9.58445
19	BL	4.5	3.5	5.25	2	-18.5703099	-17.70021	-12.20561	-2.78897	-12.33754	-6.90384	-3.80651	-18.011408	-22.103059	-19.5659	-6.940579	-5.83794	-12.05542	-20.96689	-18.86322	-15.45498	-18.35794408	-14.585128	-11.24926	-12.314386	-3.067816	-7.69855	-11.778185	-13.13036	-14.71755	-9.579086	-8.37238	-4.050278	-13.8533728	-4.25429	-8.7998386	-21.21465
20	BL	2	3.5	1.5	3	-26.9415	-26.60954	-23.71744	-2.54008	-1.5949	-3.979	-17.24643	3.211003	-22.088337	-4.75432	-10.777585	-9.58849	-12.3061454	-2.06464	-4.564396	-2.592665	-22.49669	-29.2739	-13.120723	-15.21289	0.99279	-16.37739	-12.392749	-12.310867	-21.68238	-9.517609	-24.20523	-17.05095	-26.39089	-14.634775	-16.44475	-21.02556
21	BL	3	2.5	2.25	3.25	-16.78125	-21.79645	-14.98179	-21.14355	-22.11488	-20.26329	-17.38524	-20.99514	-20.289456	-11.92134	-18.01381	-26.021342	-18.86472	-8.57795	-25.05954	-13.88175	-3.923975	-1.9718425	-5.7435604	2.20425	-3.528079	1.79193	7.20595	-7.899586	-16.66822	-7.432237	-5.35807	-10.78063	10.92152	1.12773	14.734921	3.274345
22	BL	5.5	2.5	6	2	-5.93118	-0.578704	-5.376334	-8.14319	-11.82813	3.77449	-6.41441	-7.570447	4.33988	-2.877304	-4.96266	-12.72683	-12.5551	-3.35425	4.27307	10.64186	-1.88679	2.29572	-4.579529	-2.516667	-8.86842	-4.70295	-5.482441	-6.712674	-4.08477	-5.37967	-8.34768	-4.56006	-14.156424	-5.72254	-6.95782	-4.83475
23	LB	3.5	1	2	2	-20.95106	-14.110668	-18.94612	-4.04648	-4.05335	-1.0315	10.30857	0.325502	5.10538	-8.28325	10.8794	16.91553	11.75509	-3.02999	12.605673	11.06056	-9.3291	-12.85723	-8.93154	1.18784	-13.729978	6.15659	15.95141	10.59035	1.07106	3.31953	5.17031	15.6389	11.639874	21.4274	8.34714	14.5786
24	LB	2.5	2	2.5	3.75	16.71028	16.71782	25.679	22.0276	13.13367	20.9502	14.65569	10.88217	22.60182	17.86164	10.99889	43.9069	26.15725	22.45358	21.25556	21.88951	-23.336432	-20.634242	-20.281223	-1.959614	-17.129803	-7.02985	-8.505031	-33.1113	-20.338154	-8.9292474	-9.86429	-1.53611	-8.1008757	-11.482796	-21.400203	-17.45921
25	LB	1.5	0.5	-0.75	1	-9.10157	-2.326148	-11.36017	-3.26551	-4.157123	-12.80638	-12.59445	-6.8999	-7.19709	-3.34823	-9.096856	-8.24895	-22.48651	0.54676	-8.19783	-17.06787	-35.6442	-25.10684	-20.89941	-27.97565	-30.45627	-37.78996	-31.59037	-28.303	-29.705685	-23.602785	-34.00097	-37.2189	-34.9325	-35.07	-19.99364	-36.1691
26	LB	1	4.5	2.25	4	-10.03529	-5.968466	-9.525653	-1.15047	-7.31477	-14.861038	-12.09038	-9.131388	-9.24889	-2.92658	-5.42751	-5.12988	-7.843807	-5.200948	-9.41203	-6.4687	-14.08108	-4.051476	-14.821188	-17.1724	-13.33845	-9.7778	-10.803063	-26.360754	-14.5569	-6.26463	-18.21018	-11.66383	-9.01982	-14.82692	-17.49601	-12.59097
27	LB	2.5	0.5	1.5	2	0.0138378	-2.7119	-2.408303	-6.161798	-7.965072	-4.40663	4.58063	0.716162	-0.29161	-8.057	-7.377779	-4.87129	-3.30598	-13.5963164	2.25685	3.677566	-22.32456	-16.92549	-18.81131	-22.28832	-5.3093558	-7.47286	-15.979927	-7.420693	-15.40361	-13.29034	-14.77942	-16.463392	-23.288442	-22.00397	-21.872481	-13.35808
28	LB	0.5	2	0.25	0.5	-29.92489	-26.11927	-25.23965	-21.14408	-28.28727	-32.093577	-31.80678	-20.73872	-22.14975	-29.65923	-23.55365	-24.52524	-28.48379	-28.87639	-28.43558	-17.81523	-45.8161	-41.4245	-23.14731	-27.177911	-25.0612	-38.4057	-40.2211	-21.42269	-25.25871	-37.52754	-23.44918	-20.19232	-30.44287	-29.63664	-38.9403	-28.90325
29	LB	1.5	-1	0	0.25	-24.03343	-6.58499	-1.9474267	-25.28366	-0.614943	-18.59455	-18.785	-4.22432	-7.72837	-3.97975	-16.06053	-12.867172	-11.49233	-16.85295	-17.08082	-22.8072	-5.057668	-0.823449	9.60674	-6.89423	-6.27272	3.87114	3.91919	-0.288761	-14.850536	3.74258	-4.80148289	-6.474733	-1.16992	-2.74545	-9.75642	-10.74048
30	LB	0.5	3.5	1.75	3	-30.8531	-28.36653	-13.49717	-31.0697	-22.60151	-18.575	-29.50246	-32.89385	-29.82868	-25.38155	-26.36379	-33.60253	-28.96165	-24.65506	-40.2537	-36.86141	-18.84394	-27.879181	-12.17576	-30.29182	-12.77604	-17.25938	-6.73523	-8.695689	-26.9301	-10.66476	0.264	-20.49151	-22.821504	-16.175217	-19.55854	-16.03712
31	LB	5.5	2.5	4	2.25	-30.27269	-25.27747	-20.48785	-19.027464	-41.20264	-29.3222	-25.84938	-19.28096	-52.493	-43.2068	-58.0112	-29.212992	-45.82859	-28.8527	-38.617	-37.28711	13.6638	-4.20226	6.70331	7.57297	3.43236	17.63821	14.4157	-1.0256	-9.46536	-0.7962	18.11521	10.6033793	14.6912	6.99992	14.393602	21.03519
32	LB	1	1	2	0.75	-4.971603	0.357581	-5.50202	13.024043	-2.00808	-4.56239	8.00996	10.48514	20.9046	5.21977	-9.778427	2.60049	9.80941	6.38596	-1.22533	5.6795	-2.693975	-14.306386	-5.4590209	-3.94181	-13.51685	-8.45203	-1.88703	-7.858274	0.13949	0.01179	-5.82518	-0.17138	-5.71849	-12.061641	-5.95457	1.505125
33	LB	5	0.5	2.5	2.5	-10.042218	-26.31219	-21.43362	-25.51823	-18.76939	-10.34918	-18.17926	-18.09088	-6.895688	-18.508365	-14.68423	-13.184565	-25.37873	-24.58091	-27.607253	-20.923941	-9.0981	-8.4766	-6.525396	-8.805653	-2.14173	4.55016	7.2355	-5.10158	1.801477	4.33645	2.952472	-6.60594	-2.16427	-6.25906	-6.6939	-1.24229
34	LB	2.5	3	2.75	1.75	1.51648	2.77688	-1.015835	3.80599	3.285984	-5.75293	-19.080085	-1.56428	11.781284	-1.87855	-2.55706	0.05321	4.61959	-11.10903	3.0336153	-22.450787	-14.13165	-14.73341	-11.77113	-35.12991	-4.27294	-22.9552883	-12.240192	-25.265979	-27.44659	-23.68311	-3.18302	-24.33513	-18.15392	-22.38492	-17.31606	-9.4106
35	LB	-0.5	1.5	0.75	0.75	-32.45145	-37.03136	-39.3459	-36.5281	-36.3983	-42.8291	-40.73015	-36.1652	-37.7225	-35.12875	-29.4861	-45.3328	-49.6195	-35.60105	-29.0655	-23.51428	-29.0422	-46.902	-41.05555	-39.1416	-38.1041	-40.1461	-39.56398	-34.4647	-30.087151	-37.79978	-30.5422	-46.0752	-46.839	-39.11753	-29.10657	-34.5111
36	LB	4	2	3.25	3.5	-6.38729	-8.15438	0.745467	-2.93278	-3.87121	-9.479081	-9.858108	0.7304337	-5.13193	-8.110598	4.80582	-0.925457	-4.08167	2.812289	3.62361	-4.9219	-1.14158	-10.864314	-11.66649	-5.32181	-15.6213	-11.53359	-10.598347	-7.50554	-12.25069	-2.31816	-5.25435	8.75624	0.76593	-5.77566	5.771386	-0.02003
37	LB	-1	4.5	0.5	2	6.52794	9.64798	6.74013	-8.50343	-6.18198	-8.58965	-1.62041	-9.91097	-2.244238	-4.71605	-21.14776	-3.64325	10.335551	-8.700676	-0.98842	-0.31852	-24.09151	-5.4199	-19.708482	-18.9951	-12.36131	-16.3551	-12.859947	-16.39273	-33.96808	-12.811071	-18.71487	-7.78085	-3.18028	-6.6564697	-2.61006	-0.41914
38	LB	2.5	3.5	4.25	1.25	-0.15689	-0.59516	1.14966	-7.20044	-10.56382	-4.073038	3.14333	8.883639	7.5964118	11.67627	5.32303	-1.6432967	0.07918	0.23526	-7.1538	4.67813	-2.7187	17.63149	7.59084	5.082693	-3.4588134	6.42493	17.48194	7.337312	11.06882	3.83582	-7.476978	5.02713	17.06856	16.99485	-9.17756	12.3993
39	LB	1	4	2.75	0.25	-26.1633	-21.2105	-38.0822	-24.93685	-23.81057	-17.02694	-19.1579	0.88905	-19.15804	-9.57897	-9.48977	-7.3814	-21.25469	-19.6542455	-15.73277	-10.39972	-20.62747	-2.06516	-10.65657	-13.6236	-15.49395	-8.16992	-14.49181	-11.25294	-9.61271	-14.068139	-9.24738	-9.608149	-8.0678083	-9.370888	-13.78062	-21.69327
40	LB	5	-3.5	2	-0.25	-6.08933	-20.16525	-10.82185	-16.66803	-5.354315	-0.49853	-1.529067	-16.33395	-6.35169	-0.5935	-5.08832	3.538135	-0.235	-0.17052	0.89203	-2.79637	-24.9825135	-39.1126	-37.374	-36.04715	-24.77228	-25.63243	-16.985087	-34.30710749	-31.16101	-28.626487	-32.59654	-30.41366	-18.97255	-29.45199	-26.76846	-22.23313
41	LB	0	2	1.25	1.75	-6.48073	-17.280119	-9.955542	-2.097075	-1.07559	-7.47704	0.351771	-0.98105	-10.04856	-1.40221	-9.60542	-2.068152	-8.71164	1.171702	-1.932187	2.48802	-9.81449	-17.99265	-5.9518	-24.2165	-4.44475	-5.985552	3.53643	-10.251483	-10.73157	-13.500637	-7.34734	-7.46957	1.88545	-4.87729	-16.78348	-3.54272
42	LB	1	3	3.75	-0.75	-17.947772	-15.59061	-6.004064	-4.301618	-10.174947	-6.5537	-1.312848	-7.196266	-3.134684	-3.35544	-1.22105	-2.593384	-18.47546	2.95719	-3.55337	-21.78971	-24.33019	-30.74624	-25.159	-15.14287	-16.53984	-13.5223	-19.95287	-17.52426	-31.5817	-20.335013	-18.55616	-17.09808	-31.22614	-19.921	-23.39119	-26.50793
43	LB	4.5	0	3	1	-27.14631	-24.32552	-51.9558	-53.4666	-44.1719	-48.8438	-43.38257	-30.27285	-55.0891	-43.5662	-35.5465	-36.54565	-38.3365	-46.6457	-44.9956	-32.7985	-17.06057	-14.247501	-31.1914	-37.658	-37.5271	-37.6183	-35.61358	-25.250833	-28.3457	-30.70266	-16.94485	-25.44599	-15.78171	-33.84342	-35.60222	-19.60293
44	LB	2	0	2.25	0.5	3.26735	0.54767	-10.16071	12.14594	1.59486	7.46927	-1.2695	6.3673078	-5.93024	-8.56736	7.333876	5.20391	-5.16686	-15.52015	3.08509	4.004949	5.306519	-2.69874	-1.24265	5.80261	6.05941	6.15347	-0.8525824	9.17022	12.10835	2.28688	9.51671	5.39399	-12.33999	-8.34056	-3.19343	16.92222
45	LL	3	0	2	1.25	-2.0642	5.63967	-0.0092	2.288273	0.57882	-1.16508	-1.49918	-3.232325	-8.21487	-5.7819	-5.998789	-5.97053	-9.6242	-0.62583	-2.71844	-1.365141	-6.67738	-2.88508	0.71942	-8.69606	-3.021945	-4.75399	-2.321303	-15.141537	-15.33993	-15.14297	-10.476511	-20.04054	-10.053329	-6.15649	-2.75538	7.87816
46	LL	3	3	5	2.5	5.712565	-13.008	-8.74579	0.21687	16.61033	-5.53979	1.04587	-14.46659	-13.19155	13.23171	-19.66496	12.25133	-6.54399	-3.55605	-10.00825	-2.21701	-15.28459	-0.0551354	-6.025	-10.919849	-7.80389	-6.79636	-5.912101	3.7022	-7.57981	0.61148	-13.830063	5.259626	2.63891	2.87559	-7.34153	4.46608
47	LL	2	2.5	2	1.5	-29.56398	-29.73297	-34.14732	-26.3684	-23.44872	-26.643641	-35.332	-26.890039	-29.1082	-27.56761	-35.8692	-40.2765	-39.1441	-21.77958	-28.25496	-21.33652	-26.95298	-40.3758	-29.77319	-28.25033	-31.33858	-33.32485	-27.9747	-41.4157	-32.47221	-34.06837	-39.2463	-34.037256	-31.58815	-31.44271	-37.7617	-32.98888
48	LL	6.5	-1.5	3.5	-1	-4.58866	-4.301654	-2.37109	2.28447	4.160697	2.31339	4.97081	2.93691	-5.45471	5.690617	11.56435	-2.10465	10.60705	-0.03513	1.14817	6.52329	-6.26503	0.31074	7.314123	-2.89059	-1.904879	-4.54396	3.24888	-1.35646	1.070831	5.90909	2.24456	8.035369	15.40615	-4.2593939	8.57176	-0.603294
49	LL	7.5	1.5	6	1.25	-32.399068	-23.57937	-14.76383	-6.70837	1.38944	-26.50411	-23.418844	-18.58273	-19.73883	-13.64257	-18.427393	-18.84283	-26.63462	-25.21705	-16.01644	-29.58629	-35.9763	-23.80186	-25.994761	-23.75731	-38.278	-29.373854	-25.57189	-23.4736	-30.294135	-18.0236129	-31.48425	-16.84017	-34.49313	-23.00233	-22.56819	-24.80887
50	LL	0.5	2	0.75	1.75	2.31248	1.3161873	-3.12494	-3.18574	-8.89821	-0.67682	-12.94656	2.89576	0.54365	-0.18105	-1.61893	0.18865	-5.13231	-4.810051	2.200029	-1.35087	-14.87995	-11.47565	-0.97711	-3.50578	-6.556889	4.05216	-0.15962	-6.42846	-2.31342	-14.33538	3.004767	-4.00055	-1.86057	-3.71145	2.37698	-17.69866
51	LL	2	3	2	3.75	-12.614169	-8.49195	-8.06629	-10.93734	5.7172	-12.30796	-9.23871	-9.61237	-14.939477	7.63778	-4.20712	0.456875	-0.23791	2.02819	-17.13781	9.29637	-21.09536	1.0822	-13.29903	-18.63833	-10.25227	-11.2668	-8.04709	-12.36319	-12.663062	-4.608318	-14.30644	-7.2397	-21.29907	-9.97466	-15.09525	-5.001827
52	LL	3.5	0.5	5	-1	-4.588434	-2.53532	-10.66743	-15.317822	-16.72041	-6.38325	-10.39679	-11.72021	-8.00425	3.6491	-18.687405	2.07498	-5.96982	-6.4699	-2.6452	-4.39834	16.920939	28.5289	8.72074	-6.02725	7.93627	18.57859	13.9266	8.29473	15.63091	21.83566	15.3985	14.3515	23.57466	23.31307	9.74167	15.39427
53	LL	2.5	0	3.5	0	-15.09341	-13.684522	-25.380778	-7.10584	-15.371348	-15.395151	-8.080223	-26.766649	-9.225952	-4.90059	-11.73659	-7.8116	-7.74636	-15.12733	-16.348959	-19.31482	-25.25596	-12.238682	-11.275728	-6.739827	-9.07602	-11.68805	-4.2339785	-14.8890008	-5.075442	-4.697629	-9.87543	-2.785636	-10.49104	-5.21555	-7.63446	-10.88588
54	LL	4	1	2.75	0.5	-5.136591	-20.64806	-19.3189	-14.45051	-10.96452	-17.31107	-16.5477	-10.17395	-17.64324	-7.39436	-14.83427	-9.523201	-15.2327689	-7.270584	-16.4223	-17.491022	3.529033	-1.79544	15.95223	-3.93228	2.59595	-6.61471	-2.97451	-5.74864	10.68564	0.96594	-5.01287	0.87646	-13.68381	5.84169	6.20006	2.23886
55	LL	2	3	2	1.25	-32.54937	-15.39177	-16.08183	-19.0128	-21.53229	-15.93287	-12.69594	-15.13705	-11.486866	-25.06108	-9.741217	-20.72206	-20.272146	-22.076441	-2.21217	-17.564996	-29.57972	-33.89314	-24.64157	-25.634746	-21.97831	-21.7142	-20.62253	-22.45098	-24.06376	-19.428712	-9.06213	-20.54397	-20.481634	-24.67574	-17.89172	-18.62587
56	LL	0	1	1.5	1	-6.123674	-7.58973	-5.92524	4.8074	-5.22095	-3.59585	-4.264662	-3.97026	-11.75982	0.99439	-1.866328	2.58369	2.27107	-8.58379	-5.79378	-14.6478	-16.5628	-17.19707	-11.06326	-25.51459	-16.23234	-12.468017	-20.58947	-10.568452	-16.937344	-10.778844	-5.371613	-4.59819	-10.46817	-4.853179	-6.56385	-12.316767
57	LL	4	2.5	1.5	2.75	-2.159266	-18.031552	-18.31247	-12.11555	-16.75735	-16.90899	-26.54715	-11.15663	-8.71274	-12.37583	-3.17792	-14.98248	-10.386368	-17.0651	-19.27034	-5.134269	8.74083	0.44011	2.476513	0.81197	24.7862	-12.10028	-18.621036	-4.98434	-1.7206	9.49874	14.07714	6.023909	-5.00723	7.799511	-1.98558	13.91554
58	LL	5	5	7.25	3	-21.33433	-19.06948	-19.50418	-20.62294	-10.55888	-15.581231	-7.72093	-15.37688	-0.54209	-20.40883	-11.82602	-15.99137	-10.37049	-11.776015	-5.837234	-12.87286	-14.46282	-17.41366	-17.83016	-7.4751	-23.44017	-4.9867203	-5.34155	-23.74489	-8.397525	-13.24339	-7.06581	-16.074949	-11.08596	-19.22804	-3.35342	-16.28556
59	LL	2	3	3.25	2	-16.350433	-16.992986	-12.5732	-12.441812	-18.43325	-8.132719	-13.335048	-16.4321	-30.3278	-10.08676	-16.853471	-14.764878	-4.28934	-3.52273	-18.40162	-16.86879	-20.62639	-6.64524	-15.75946	-15.40516	-13.279839	-10.459126	-13.88685	-11.091765	-23.82878	-27.4039	-18.227772	-9.05104	-15.66941	-9.1236738	-11.21345	-16.77333
60	LL	4	0	3.25	0.25	-12.034579	-13.3275	-6.57273	-5.04431	-17.889926	-22.77787	-14.05743	-8.9710294	-4.13572	-15.941138	0.515949	-11.00364	-17.83916	-13.523811	-12.285153	-8.841926	-14.94524	-18.053904	-18.19306	-10.32829	-16.056955	-26.35078	-13.77125	-15.979397	-23.0274874	-19.65126	-19.86122	-11.68458	-16.364267	-17.68159	-10.24606	-18.09497
61	LL	2	2.5	2	0.75	-11.9906536	-7.80232	-10.96703	-8.5802	-3.76505	-5.66975	-5.78836	-7.509217	-11.87092	-6.527235	-3.72127	-10.3095143	-5.04131	-11.72143	-5.7233103	-3.2899974	-23.72118	-13.617872	-14.70431	-14.5674	-10.56585	-20.8874	-11.65766	-26.42197	-21.19875	-19.59709	-7.738394	-21.75464	-11.789668	-15.55034	-19.561553	-11.39409
62	LL	2	1	3	1.5	-22.565928	-4.49867	-5.0568	-5.52499	-13.90422	-9.406646	-9.18341	-12.1055	-13.69157	-16.5104	-2.995357	-6.09165	-10.7874626	-20.0016	-18.217875	-9.23101	7.32923	15.47759	11.83203	13.81241	14.84963	15.52744	-1.4931	16.89062	18.44332	17.43577	23.80597	21.20848	19.940733	8.18733	12.31027	17.5214
63	LL	3.5	0.5	0.25	2	-6.66687	-18.75753	-15.42073	-32.4769	-20.969412	-24.66482	-17.744021	-16.80015	-26.77395	-19.81294	-14.28118	-17.222865	-14.82428701	-20.0466331	-15.43108	-18.47314	-21.785459	-20.31099	-22.90488	-21.9231	-26.32934	-23.516538	-30.259395	-27.79296	-10.742192	-23.7916483	-24.60434	-14.94622	-27.65934	-25.07911	-24.2744	-24.62481
64	LL	-0.5	1	1	0.5	6.35998	5.297526	11.31013	6.62137	10.01911	1.6225	5.986525	3.97875	4.067663	5.928973	9.20736	14.61803	8.63024	7.12892	4.75388	8.045962	-5.55165	2.53597	10.682157	-8.416793	10.7357	2.09544	5.90816	-6.903031	1.41354	1.04267	10.24823	1.13287	7.06273	1.10931	-0.34423	-9.29842
65	LL	3.5	-0.5	4	3.5	-9.79555	-0.13548	4.93068	1.857601	4.62246	-6.88757	-4.39089	-4.58748	-17.16174	-8.90167	-9.479073	-15.22426	-2.28091	-1.2979	-14.11646	-12.41361	-7.529019	-16.28224	-0.114538	7.8687	-1.82712	-3.06153	0.28726	-2.63308	-7.928862	-4.20106	0.837977	-13.78972	-5.63413	-9.13226	-3.12518	-6.51552
66	LL	2.5	2	0.5	3.25	-21.815543	-22.66242	-16.304846	-25.35452	-13.41497	-29.91041	-14.10359	-19.047105	-23.49227	-14.544503	-15.945873	-10.97299	0.38009	-14.19005	-28.155305	-29.3481	-20.019	-3.51028	-5.979211	-9.80608	-15.40182	-30.21878	-14.37397	-10.455172	-21.523595	-17.340771	-8.27341	-9.34758	-15.00818	-7.683461	-6.8478538	-13.79369
67	control	2	1	3	0.5
68	control	1	0	0	1.75
69	control	2	0	0	1
70	control	-0.5	1.5	0.25	2.75
71	control	3	0	4	1
72	control	0.5	0	-1.25	2.75
73	control	4	2	3.5	0.5
74	control	2	0	3.25	0.25
75	control	4	-1	3	2
76	control	1.5	2	1	1.5
